# Supplementary material for: A controller of robot constant force grinding based on proximal policy optimization algorithm
Source: PLoS One. 2025 May 7;20(5):e0319440. doi: 10.1371/journal.pone.0319440 (PMC12057895; doi:10.1371/journal.pone.0319440)
Supplement: S1 Data — (ZIP) [file pone.0319440.s001.zip]

Archive with 3 entries (2 files):
- minimal data set/env.py
- minimal data set/force control.py
- minimal data set/
