# Supplementary material for: A controller of robot constant force grinding based on proximal policy optimization algorithm
Source: PLoS One. 2025 May 7;20(5):e0319440. doi: 10.1371/journal.pone.0319440 (PMC12057895; doi:10.1371/journal.pone.0319440)
Supplement: S1 Data — (ZIP) [file pone.0319440.s001.zip › minimal data set/env.py]

import sim as vrep
import tensorflow as tf
import numpy as np

import time
import math


class Damo_Robot():
    def __init__(self):
        self.joint_num = 7
        self.joint_name = 'Franka_joint'
        self.force_sensor = 'Force_sensor'
        self.revolute_joint = 'Revolute_joint'
        self.target = 'target'
        self.cylinder = 'Shape'
        # self.path='path'
        # self.dummy='Dummy_Target'
        self.dummy = 'Path'
        # self.dummy = 'Franka_link8_resp'
        self.synchronous = False
        self.client_ip = '127.0.0.1'
        self.client_id = -1
        self.joint_ranges = np.zeros((self.joint_num, 2), dtype=np.float32)
        self.joint_handle = np.zeros((self.joint_num,),np.int)

        self.joint_pos = np.zeros((self.joint_num,))

        self.default_pose = np.array([0, 0, 0, -90, 0, 90, 0])
        self.pi = math.pi / 180

    def connection(self):
        #关闭潜在的连接
        vrep.simxFinish(-1)
        
        #每隔0.2秒检测一次，直到连接上V-rep
        while True:
            self.client_id = vrep.simxStart(self.client_ip,19999,True,True,5000,5)
            if self.client_id > -1:
                vrep.simxSetFloatSignal(self.client_id, "ConnectFlag",
                                        19999, vrep.simx_opmode_oneshot)
                break
            else:
                time.sleep(0.2)
                print('Failed connecting to remote API server')
        print('Connection success!')


    def read_handle(self):
        for i in range(self.joint_num):
            _,self.joint_handle[i]=vrep.simxGetObjectHandle(self.client_id,
                                                            self.joint_name+str(i+1),
                                                            vrep.simx_opmode_blocking)
        _,self.revolute_joint_handle=vrep.simxGetObjectHandle(self.client_id,
                                                           self.revolute_joint,
                                                        vrep.simx_opmode_blocking)

        _,self.force_sensor_handle=vrep.simxGetObjectHandle(self.client_id,
                                                                self.force_sensor,
                                                                vrep.simx_opmode_blocking)
        _,self.TargetHandle=vrep.simxGetObjectHandle(self.client_id,self.target,
                                                         vrep.simx_opmode_blocking)

        _,self.DummyHandle=vrep.simxGetObjectHandle(self.client_id,self.dummy,
                                                    vrep.simx_opmode_blocking)
        _, self.CylinderHandle = vrep.simxGetObjectHandle(self.client_id, self.cylinder,
                                                       vrep.simx_opmode_blocking)
        print("handle available")


    def get_state(self):

        # targetPos1 = [30 * self.pi, 90 * self.pi, 0, 0, 0, 90 * self.pi, 0]
        # for i in range(7):
        #     vrep.simxSetJointTargetPosition(self.client_id,self.joint_handle[i],targetPos1[i],
        #                                vrep.simx_opmode_oneshot)
        #

        # _, state, forcevector1, torquevector1 = vrep.simxReadForceSensor(self.client_id, self.force_sensor_handle,
        #                                                                   vrep.simx_opmode_buffer)
        _, state, forcevector2, torquevector2 = vrep.simxReadForceSensor(self.client_id, self.force_sensor_handle,
                                                                          vrep.simx_opmode_blocking)

        # s=np.ravel(forcevector2)
        # for i in range(3):
        #     s[i] = round(s[i],2 )
        s=np.hstack([np.ravel(forcevector2),np.ravel(torquevector2)])
        # print(s)
        return s


    def reset(self):
        if vrep.simxGetConnectionId(self.client_id) == -1:
            self.connection()

        # targetPos1 = [30 * self.pi, 90 * self.pi, 0, 0, 0, 90 * self.pi, 0]
        # for i in range(7):
        #     vrep.simxSetJointTargetPosition(self.client_id, self.joint_handle[i], targetPos1[i],
        #
        #                                        vrep.simx_opmode_oneshot)
        # np.random.random_sample()
        #
        # hight=0.008 * np.random.random((1)) + 0.27299
        #
        # vrep.simxSetObjectPosition(self.client_id,self.DummyHandle,-1,[-0.13312,-1.9997,hight]
        #                            ,vrep.simx_opmode_oneshot)
        # [-0.14531, -1.7991]
        # vrep.simxSetObjectPosition(self.client_id,self.DummyHandle,-1,[-0.13312,-1.9997,0.28099],vrep.simx_opmode_oneshot) 
        #                                         圆头曲面ppo
        # vrep.simxSetObjectPosition(self.client_id, self.DummyHandle, -1, [0, 0, 0.24200],
        #                            vrep.simx_opmode_oneshot)
        #                                        圆头平面DDPG 随机
        np.random.random_sample()

        hight = 0.008 * np.random.random((1)) + 0.205

        vrep.simxSetObjectPosition(self.client_id, self.DummyHandle, -1, [0, 0,hight ]
                                   , vrep.simx_opmode_oneshot)
        # vrep.simxSetObjectOrientation(self.client_id, self.DummyHandle, self.DummyHandle, [0,0,0]
        #                               , vrep.simx_opmode_oneshot)
        _, state, forcevector2, torquevector2 = vrep.simxReadForceSensor(self.client_id, self.force_sensor_handle,
                                                                         vrep.simx_opmode_blocking)
        # s=np.ravel(forcevector2)
        s = np.hstack([np.ravel(forcevector2), np.ravel(torquevector2)])

        return s


    def conduct_action(self, a):
        self.action = a / 10000.0 # a/10000 is circle black path


        if vrep.simxGetConnectionId(self.client_id) == -1:
            self.connection()
        # vrep.simxSetObjectOrientation(self.client_id, self.DummyHandle, self.DummyHandle, self.action[0:3]
        #                               , vrep.simx_opmode_oneshot)
        vrep.simxSetObjectPosition(self.client_id, self.DummyHandle,self.DummyHandle, [0,0,self.action]
                                   , vrep.simx_opmode_oneshot)


    def get_reward(self,x):

        xt = np.array([0.0, 0.0, 1.0, 0.0, 0.0, 0.0])
        # xt = np.array([0.0, 0.0, 3.0])
        r = -np.linalg.norm(np.array(x) - xt)

        r = -abs(x[2] - xt[2])


        # print("reward:", r)

        return r
