# Supplementary material for: A controller of robot constant force grinding based on proximal policy optimization algorithm
Source: PLoS One. 2025 May 7;20(5):e0319440. doi: 10.1371/journal.pone.0319440 (PMC12057895; doi:10.1371/journal.pone.0319440)
Supplement: S1 Data — (ZIP) [file pone.0319440.s001.zip › minimal data set/force control.py]

"""
A simple version of Proximal Policy Optimization (PPO) using single thread.

Based on:
1. Emergence of Locomotion Behaviours in Rich Environments (Google Deepmind): [https://arxiv.org/abs/1707.02286]
2. Proximal Policy Optimization Algorithms (OpenAI): [https://arxiv.org/abs/1707.06347]

View more on my tutorial website: https://morvanzhou.github.io/tutorials

Dependencies:
tensorflow r1.2
gym 0.9.2
"""
from a_force_control_PPO_env1 import Damo_Robot
import tensorflow as tf
import numpy as np
import matplotlib.pyplot as plt

import time
EP_MAX = 100
EP_LEN = 200
GAMMA = 0.9
A_LR = 0.0001
C_LR = 0.0002
BATCH = 32
A_UPDATE_STEPS = 10
C_UPDATE_STEPS = 10
S_DIM, A_DIM = 6, 1
METHOD = [
    dict(name='kl_pen', kl_target=0.01, lam=0.5),   # KL penalty
    dict(name='clip', epsilon=0.2),                 # Clipped surrogate objective, find this is better
][1]        # choose the method for optimization


class PPO(object):

    def __init__(self):

        self.sess = tf.Session()
        self.tfs = tf.placeholder(tf.float32, [None, S_DIM], 'state')

        # critic
        with tf.variable_scope('critic'):
            l1 = tf.layers.dense(self.tfs, 256, tf.nn.relu)
            l2 = tf.layers.dense(l1, 128, tf.nn.relu)
            l3 = tf.layers.dense(l2, 128, tf.nn.relu)
            l4 = tf.layers.dense(l3, 128, tf.nn.relu)
            self.v = tf.layers.dense(l4, 1)
            self.tfdc_r = tf.placeholder(tf.float32, [None, 1], 'discounted_r')
            self.advantage = self.tfdc_r - self.v
            self.closs = tf.reduce_mean(tf.square(self.advantage))
            self.ctrain_op = tf.train.AdamOptimizer(C_LR).minimize(self.closs)

        # actor
        pi, pi_params = self._build_anet('pi', trainable=True)
        oldpi, oldpi_params = self._build_anet('oldpi', trainable=False)
        with tf.variable_scope('sample_action'):
            self.sample_op = tf.squeeze(pi.sample(1), axis=0)# choosing action
        with tf.variable_scope('update_oldpi'):
            self.update_oldpi_op = [oldp.assign(p) for p, oldp in zip(pi_params, oldpi_params)]

        self.tfa = tf.placeholder(tf.float32, [None, A_DIM], 'action')
        self.tfadv = tf.placeholder(tf.float32, [None, 1], 'advantage')
        with tf.variable_scope('loss'):
            with tf.variable_scope('surrogate'):
                # ratio = tf.exp(pi.log_prob(self.tfa) - oldpi.log_prob(self.tfa))
                ratio = pi.prob(self.tfa) / (oldpi.prob(self.tfa) + 1e-5)
                surr = ratio * self.tfadv
            if METHOD['name'] == 'kl_pen':
                self.tflam = tf.placeholder(tf.float32, None, 'lambda')
                kl = tf.distributions.kl_divergence(oldpi, pi)
                self.kl_mean = tf.reduce_mean(kl)
                self.aloss = -(tf.reduce_mean(surr - self.tflam * kl))
            else:   # clipping method, find this is better
                self.aloss = -tf.reduce_mean(tf.minimum(
                    surr,
                    tf.clip_by_value(ratio, 1.-METHOD['epsilon'], 1.+METHOD['epsilon'])*self.tfadv))

        with tf.variable_scope('atrain'):
            self.atrain_op = tf.train.AdamOptimizer(A_LR).minimize(self.aloss)

        tf.summary.FileWriter("log/", self.sess.graph)

        self.sess.run(tf.global_variables_initializer())


    def update(self, s, a, r):
        self.sess.run(self.update_oldpi_op)
        adv = self.sess.run(self.advantage, {self.tfs: s, self.tfdc_r: r})
        # adv = (adv - adv.mean())/(adv.std()+1e-6)     # sometimes helpful

        # update actor
        if METHOD['name'] == 'kl_pen':
            for _ in range(A_UPDATE_STEPS):
                _, kl = self.sess.run(
                    [self.atrain_op, self.kl_mean],
                    {self.tfs: s, self.tfa: a, self.tfadv: adv, self.tflam: METHOD['lam']})
                if kl > 4*METHOD['kl_target']:  # this in in google's paper
                    break
            if kl < METHOD['kl_target'] / 1.5:  # adaptive lambda, this is in OpenAI's paper
                METHOD['lam'] /= 2
            elif kl > METHOD['kl_target'] * 1.5:
                METHOD['lam'] *= 2
            METHOD['lam'] = np.clip(METHOD['lam'], 1e-4, 10)    # sometimes explode, this clipping is my solution
        else:   # clipping method, find this is better (OpenAI's paper)
            [self.sess.run(self.atrain_op, {self.tfs: s, self.tfa: a, self.tfadv: adv}) for _ in range(A_UPDATE_STEPS)]

        # update critic
        [self.sess.run(self.ctrain_op, {self.tfs: s, self.tfdc_r: r}) for _ in range(C_UPDATE_STEPS)]

    def _build_anet(self, name, trainable):
        with tf.variable_scope(name):
            l1 = tf.layers.dense(self.tfs, 256, tf.nn.relu, trainable=trainable)
            l2 = tf.layers.dense(l1, 128, tf.nn.relu)
            l3 = tf.layers.dense(l2, 128, tf.nn.relu)
            l4 = tf.layers.dense(l3, 128, tf.nn.relu)
            mu = 2 * tf.layers.dense(l4, A_DIM, tf.nn.tanh, trainable=trainable,name='mu')
            sigma = tf.layers.dense(l4, A_DIM, tf.nn.softplus, trainable=trainable,name='sigma')
            norm_dist = tf.distributions.Normal(loc=mu, scale=sigma)
        params = tf.get_collection(tf.GraphKeys.GLOBAL_VARIABLES, scope=name)

        return norm_dist, params

    def choose_action(self, s):
        # s=np.array(s)
        s = s[np.newaxis, :]
        a = self.sess.run(self.sample_op, {self.tfs: s})[0]
        return np.clip(a, -1, 1)

    def get_v(self, s):
        if s.ndim < 2: s = s[np.newaxis, :]
        return self.sess.run(self.v, {self.tfs: s})[0, 0]
env=Damo_Robot()
env.connection()
env.read_handle()
ppo = PPO()
all_ep_r = []


for ep in range(EP_MAX):
    s = env.reset()
    buffer_s, buffer_a, buffer_r = [], [], []
    ep_r = 0
    for t in range(EP_LEN):    # in one episode
        # s = env.reset()
        a = ppo.choose_action(s)
        env.conduct_action(a)
        r=env.get_reward(s)
        s_=env.get_state()
        time.sleep(0.2)
        print(s_,r)
        buffer_s.append(s)
        buffer_a.append(a)
        buffer_r.append(r)   # 归一化
        s = s_
        ep_r += r

        # update ppo
        if (t+1) % BATCH == 0 or t == EP_LEN-1:
            v_s_ = ppo.get_v(s_)

            discounted_r = []
            for r in buffer_r[::-1]:
                v_s_ = r + GAMMA * v_s_
                discounted_r.append(v_s_)
            discounted_r.reverse()

            bs, ba, br = np.vstack(buffer_s), np.vstack(buffer_a), np.array(discounted_r)[:, np.newaxis]
            buffer_s, buffer_a, buffer_r = [], [], []
            ppo.update(bs, ba, br)
    if ep == 0: all_ep_r.append(ep_r)
    else: all_ep_r.append(all_ep_r[-1]*0.9 + ep_r*0.1)
    print(
        'Ep: %i' % ep,
        "|Ep_r: %i" % ep_r,
        ("|Lam: %.4f" % METHOD['lam']) if METHOD['name'] == 'kl_pen' else '',
    )

plt.plot(np.arange(len(all_ep_r)), all_ep_r)
plt.xlabel('Episode');plt.ylabel('Episode reward');plt.show()

# saver = tf.train.Saver()
# with tf.Session() as sess:
#     save_path = saver.save(sess, "save_model/save_net.ckpt")
#     print("Save to path: ", save_path)
